# Supplementary material for: Perception and Demands of Pregnant and Breastfeeding Women Regarding Their Role as Participants in Environmental Research Studies
Source: Int J Environ Res Public Health. 2021 Apr 14;18(8):4149. doi: 10.3390/ijerph18084149 (PMC8070940; doi:10.3390/ijerph18084149)
Supplement: Supplementary file 1 [file ijerph-18-04149-s001.zip]

Archive with 5 entries (4 files):
- ijerph-1178526-supplementary/
- ijerph-1178526-supplementary/ijerph-1178526 -Suppmentary-Table S1.pdf
- ijerph-1178526-supplementary/ijerph-1178526-Suppmentary-Table S2.pdf
- ijerph-1178526-supplementary/ijerph-1178526-Suppmentary-Table S3.pdf
- ijerph-1178526-supplementary/ijerph-1178526-Suppmentary-Table S4.pdf
